# Supplementary material for: Integrated miRNAs, Transcriptome, and Metabolome Uncover Underlying Mechanisms for Breast Muscle Metabolic Regulation in Liancheng White and Cherry Valley Ducks
Source: Animals (Basel). 2026 Mar 16;16(6):934. doi: 10.3390/ani16060934 (PMC13023296; doi:10.3390/ani16060934)
Supplement: Supplementary file 1 [file animals-16-00934-s001.zip]

Archive with 11 entries (11 files):
- Figure S1. Quality control (QC) of experimental data..pdf
- Figure S2. Pearson correlation analysis and MCC test of quality control samples..pdf
- Table S1. Nutrient levels of diets at each stage.pdf
- Table S2. Real-time PCR primers and conditions.pdf
- Table S3. Statistics of mRNA-seq quality control.pdf
- Table S4. Differentially expressed mRNA.pdf
- Table S5. Statistics of miRNA-seq quality control.pdf
- Table S6. Correlation analysis of miRNA-mRNA.pdf
- Table S7. Up target DEG_go_enrich (down DE miRNA).pdf
- Table S8. Down target DEG_go_enrich (up DE miRNA).pdf
- Table S9. Correlation analysis of DAMs and DEGs.pdf
